# Supplementary material for: Synthesis of Thiazolidin-4-Ones Derivatives, Evaluation of Conformation in Solution, Theoretical Isomerization Reaction Paths and Discovery of Potential Biological Targets
Source: Molecules. 2024 May 23;29(11):2458. doi: 10.3390/molecules29112458 (PMC11173912; doi:10.3390/molecules29112458)
Supplement: Supplementary file 1 [file molecules-29-02458-s001.zip]

Archive with 1 entries (1 files):
- molecules-3002137-supplementary.pdf
